# Supplementary material for: Co-evolving infectivity and expression patterns drive the diversification of endogenous retroviruses
Source: EMBO J. 2025 Jun 5;45(6):1889–908. doi: 10.1038/s44318-025-00471-8 (PMC12992720; doi:10.1038/s44318-025-00471-8)
Supplement: Supplementary file 3 — Dataset EV1 [file 44318_2025_471_MOESM3_ESM.zip › EV1 dataset.xlsx]

## Sheet: Env-F splice junction primers
PCR primers for the detection of env-F splice juncitons
retroviral element	primer name	sequence	splice site verified by Sanger sequencing
ZAM	ZAM_sp1	AGCCGGAAAACTGGAATGG	yes
	ZAM_sp2	ACCGGCACTTTTGCTAGGAG
gypsy5	gypsy5_sp1	CCTGATGCAGCTCCTTTTCA	yes
	gypsy5_sp2	TGGTCCTTGCTTCTCCCAGT
tirant	tirant sp1	CGCAGCCGGTAGGATGTC	no active copies in experimental strains
	tirant sp2	CATCTGCTGTAGTCTTGTAGGTTGATT
idefix	idefix_sp3_for	TGGCATTCAAAGACCATAGACC	yes
	idefix_sp4_rev	TTGCACTTGACCGTGATGATAA
idefix	idefix_sp1	TTAATTGGCGCAGTCGGTTA	yes
	idefix_sp2	ACCGCAATTTGTTGGTGTTG
quasimodo	quasimodo _sp5_for	AAAACCCAAATCCCATACGAA	yes
	quasimodo _sp6_for	CGGGTTCACCTCTAGGCTTT
rover	rover_sp1	TAAGTGGCGCAGTCGGTAG	yes
	rover_sp2	CGGAGACAGTGGTGTTCGT
297	297_sp3_for	CGAAGAAGCGGAGAGACGAC	yes
	297_sp4_rev	GGAGGATGGTATCTGTACTGGCTTAT
17.6	176_sp3_for	CCATTTCGAGGCAATGTACG	yes
	176_sp4_rev	ATGATGGTATCTGGACTGGTTTATCA
gypsy	gypsy sp1	GTCAGGCGACAAACAGGGTAG	yes
	gypsy sp2	ATGCGAAAAGTCGGTGATCC
gtwin	gtwin_sp1	CCAACGTGCATTTGAACCTG	yes
	gtwin_sp2	AGTCGGTAATCCGTGCATTTG
springer	springer_sp1	TTAATTGGCACCCAACTCCA	yes
	springer_sp2	CAGTAATGTGGGCCGATGTC
gypsy6	gypsy6_sp1.1	GCTCAACTAGCGGGAAGTACG	yes
	gypsy6 sp2.2	ACGCCAAGGGCAGGAGTAT
HMS_Beagle2	HMSB2_sp1	CCCAGTAGCACAAGGCAAAA	yes
	HMSB2_sp2	CAGTCTGTGCGTCGGTGTAGT

## Sheet: fly genetics
	FLY STOCKS
	GAL4 driver stocks	Reference
	white; tj-GAL4/CyO	[1]
	white otu-GAL4::VP16; NGT40; nos-GAL4::VP16-nos-3’UTR (MTD)	[2]
	white: NGT40; bam-GAL4	[3]
	soma RNAi strains
	white; arrestin2-GD (3)	[1]
	white; vreteno-GD (3)	[1]
	white; zuc-GD/ TM3 Sb	[1]
	germline RNAi strains
	white;; white-sh attP2/TM3 Ser	[4]
	white;; aubergine-sh attP2/TM3 Ser	[4]
	white; aubergine-sh attP40; ago3-sh attP2	[4]
	white; spn-E-sh attP2	[5]
	imaging for smFISH
	white; GFP-nup107/CyO; white-sh attP2/TM3 Ser	[4]
	white; GFP-nup107/CyO; aubergine-sh attP2/TM3 Ser	[4]
	white; GFP-nup107 aubergine-sh attP40 /CyO; ago3-sh attP2/TM3 Ser	[4]
	TE lac-Z reporters:
	white; tj-GAL4/CyO; ZAM-lacZ/TM3 Ser	[6]
	white; tj-GAL4 idefix-lacZ (Id006)/CyO	[7]
	white; quasimodo-lacZ(pTH23, attP40)/CyO	this study
	white; gypsy5-lacZ(pBA18, attP40)/CyO	this study
	white; McClintock-lacZ(pBA3, attP40)/CyO	this study
	white; burdock-lacZ(pTH18, attP40)/CyO	this study
	white; transpac-lacZ(pBA30, attP40)/CyO	this study
	piRNA cluster reporters
	white; cluster 77B-lacZ(pBA6, attP40)/CyO	this study
	white; flamenco-lacZ(pBA48, attP2)/TM3 Sb	this study
	GFP trap markers for cell types		cell marker for
	white; DRAT-GFP/CyO; arr2-GD/TM3 Ser	[8]	cap cells; y[1] w[*]; P{w[+mC]=PTT-GB}Drat[CB03410]
	white; DRAT-GFP/CyO; vret-GD/TM3 Ser	[8]	cap cells; y[1] w[*]; P{w[+mC]=PTT-GB}Drat[CB03410]
	white; tj-GAL4/CyO; fax-GFP/TM3 Ser	[8]	escort cells; w[*]; P{w[+mC]=PTT-GC}fax[YC0102]
	white; fas3-GFP/CyO; arr2-GD/TM3 Ser	[9]	early germarium follicle cells, polar cells; w[*]; P{w[+mC]=PTT-GA}Fas3[G00258]
	white; fas3-GFP/CyO; vret-GD/TM3 Ser	[9]	early germarium follicle cells, polar cells; w[*]; P{w[+mC]=PTT-GA}Fas3[G00258]
	y[1] w[*] P{w[+mC]=PTT-GB}CG14207[CB02069]/FM7; tj-GAL4/CyO	[8]	terminal filament cells; y[1] w[*] P{w[+mC]=PTT-GB}CG14207[CB02069]
	white; Yp1::2XTY1-SGFP-V5-preTEV-BLRP-3XFLAG, VK0002	[10}	yolk granule marker
	REFERENCES
1.	D. Olivieri, M. M. Sykora, R. Sachidanandam, K. Mechtler, J. Brennecke, An in vivo RNAi assay identifies major genetic and cellular requirements for primary piRNA biogenesis in Drosophila. EMBO J 29, 3301-3317 (2010).
2.	J. Q. Ni et al., A genome-scale shRNA resource for transgenic RNAi in Drosophila. Nat Methods 8, 405-407 (2011).
3.	J. Dobbelaere, T. Y. Su, B. Erdi, A. Schleiffer, A. Dammermann, A phylogenetic profiling approach identifies novel ciliogenesis genes in Drosophila and C. elegans. EMBO J, e113616 (2023).
4.	K. A. Senti, D. Jurczak, R. Sachidanandam, J. Brennecke, piRNA-guided slicing of transposon transcripts enforces their transcriptional silencing via specifying the nuclear piRNA repertoire. Genes Dev 29, 1747-1762 (2015).
5.	D. Handler et al., The Genetic Makeup of the Drosophila piRNA Pathway. Mol Cell 50, 762-777 (2013).
6.	C. Meignin, B. Dastugue, C. Vaury, Intercellular communication between germ line and somatic line is utilized to control the transcription of ZAM, an endogenous retrovirus from Drosophila melanogaster. Nucleic Acids Res 32, 3799-3806 (2004).
7.	S. Tcheressiz et al., Expression of the Idefix retrotransposon in early follicle cells in the germarium of Drosophila melanogaster is determined by its LTR sequences and a specific genomic context. Mol Genet Genomics 267, 133-141 (2002).
8.	M. Buszczak et al., The carnegie protein trap library: a versatile tool for Drosophila developmental studies. Genetics 175, 1505-1531 (2007).
9.	X. Morin, R. Daneman, M. Zavortink, W. Chia, A protein trap strategy to detect GFP-tagged proteins expressed from their endogenous loci in Drosophila. Proc Natl Acad Sci U S A 98, 15050-15055 (2001).
10.	M. Sarov et al., A genome-wide resource for the analysis of protein localisation in Drosophila. Elife 5, e12068 (2016).

## Sheet: smFISH probes used
RNA FISH probe sets	Stellaris probe sets																		self labelled oligos				HCR oligo pairs
	1	2	3	4	5	6	7	8	9	10	11	12	13	14	15	16	17	19	20	20	21	22	23
oligo #	gypsy5_pol	ZAM_gag-pol	accord_pol	idefix_pol	quasimodo_pol	McClintock_gag	rover_pol	297_pol	burdock_gag	gypsy_gag-pol	gtwin_pol	gypsy6_pol	springer_gag-pol	HMS Beagle1_gag	HMS Beagle2_pol	flamenco	lacZ_sense	HMS Beagle 2_env	17.6	transpac	opus	cluster 77B	lacZ HCR_1st	lacZ HCR_2nd
1	CGGGTAGCATTACCAATATC	GCCCGAATCCATATTTATAG	GGACAAATGTTGGGGATAGC	AATTTACATCCATCCTGCTT	TGATGAACCTGTGTCAATCA	TATTATTGGGCTTGGTGCTG	GGTGTTTCGAAAATGTTCCA	ATTGTTGATCCTGTGTCTAG	AGGTTATCACTGTCACTCAT	AGTTATGTGCCCAACTCATT	TTTACGGGCTTGATGTAGTT	GAGGAACTTCATCTCTTTCC	TGGACAACGACGGGTCAACG	GCTGATGGTCTTATTATATT	CTTTCGTTCCTTGATAGCAA	TCAAACCAACCATTTCGAGT	TCAGGAAGATCGCACTCCAG	ATTTCAATGAGTCCATTTGT	GATCCGGTATCAATAAGGCA	ACATGGAAACCTGCATAATT	CATTGAGGGACTCGCTAAGA	ACTGCGGCAATAACGAATCC	CTCACTCCCAATCTCTATAAAGGATATCCTGCACCATCGTCTGCT	GCGTTAAAGTTGTTCTGCTTCATCAAACTACCCTACAAATCCAAT
2	TTTCCTGAAACCTTTTGGTC	CCGTAGCAATACTGCTAAAG	TTGTCTTCTGTAATGAGGGC	TATCATTTGAGTGTCCGAGG	GAGCTTTTGAGTTGATCGGA	GAATCATGTTCGAGTCGGAC	TAGGTGGTTGGTTTGTTGTA	GGTAATAGGGCCATTTGATG	GCTTGACACTAGGTTGTCTA	AGCTATCCTCGCTTTCGTAT	GTGAAAGGGGAATTGACCGG	AAATTTTTTGACGCACCCGT	CTGCGTTGACTCTCTAAGGC	CCGGTCTTTCGTTTGAACTA	GCTGATTGTATTAACAGCCT	CCAATTTTGAGTTGCCCTGA	TGAGGGGACGACGACAGTAT	CTGTGCGTCGGTGTAGTTAG	TACTAGTATTCTGGATTGGT	ACCTTCAGCTTCAAATTCTT	GATATCTCTCTCAGCTCATA	CACACGAAGTTACTTTTGCT	CTCACTCCCAATCTCTATAACTGCCGTGCACTGCAACAACGCTGC	TAATCAGCACCGCATCAGCAAGTGTAACTACCCTACAAATCCAAT
3	TACAGGCCTCCGGTAATAAA	AAAATATCGGTGGCACTAAG	ACTGTATGAATGGCTATGCT	TGTATCGATCATTCCCTTAT	GACCGTTTATTGTGTGTACA	CTCCATTTATTTGTCGTTCA	TACCGAGCCATTACTTGTAT	GGGTAACATAATCAAGTCGT	TGGTGCGCTGACCATTTATT	CCTAATGCTTGGCCTACTTG	CTGTGTTAGAACCGTGGATG	GAACGCCTTTTAAGCCTTTG	TTTTTGGTGGGACCGAACGG	CAGGTCGTGTCTTTCTGAGG	TTGTCCCAAGTGATCTATTC	GAAAACACTCATAATGAAGT	CATCGTAACCGTGCATCTGC	TATCCCGTTGTAAATCGTCA	GTCCATTGCTGGTATGAATA	AGCCCATCGAAATAGTTGTG	TTATCCAAGACAGGTAAGCC	TTAGCCACAAAGTTGAAGTT	CTCACTCCCAATCTCTATAAGCCAAAATCACCGCCGTAAGCCGAC	ACAGAACTGGCGATCGTTCGGCGTAAACTACCCTACAAATCCAAT
4	AACTGTAATAGTTGTGGGCC	CGGAAGTTCTTTAACGAAGG	ATAGTGTCTGTGAATTCCGT	TGAGCAGACGGACATACTGA	TGTTTGCTTTGTCGGACATA	AACGTATACAGGGTCTGTGG	TAGTGGTGGTCTCGTTAATA	GCACATAAAATGGTTCGGTT	TTTTTTCTGCACTGTTTTGC	TCTACCGTGGCACTATCTAA	GCTGTTTTCCCGAAAATGTT	GGATGGTGAATGGGGAATCG	CGGTGATTTCTACTGGTCTG	CTGTTCGACACTCATGTCTA	ATTACCCGATTCAGTTTTTC	CACAAGAAAAGAACGATACA	GTCACGTTGGTGTAGATGGG	AATTCTCGTTGTTCCTATCT	TTCATTTGTTGTTGGGAACA	CATTAAGTATGTTACAGCCA	ACAGGGGTCTGGTTTTAATC	TAATCACTTCTTGTAGCACT	CTCACTCCCAATCTCTATAATGAAACGCCGAGTTAACGCCATCAA	CCGACCCAGCGCCCGTTGCACCACAAACTACCCTACAAATCCAAT
5	CTTGGAATAGTTTACCACCT	CGCTAGTTATATATTTGTCG	GCCATTGAAGTGTGGATGAA	CTGTTTCGTTAGCATAATCT	TAGTTGCTTTGGAATCTTCC	GGATGAAATCGATGCGGCTG	GGAAAGTAGTTATTGGGTGG	CTGCCAATTAGCATATCGTA	CCACCAATTATCTGATGACT	GAATCTGATTGGGGTCCATG	TGCTCCAACTTGAGCTAGAA	CATTTTTTCGTGATCGTGGT	CCCCATAAAGTCTGGAAGAC	GAGTATTGTTGTTCATTTGT	GTGAAGGTCAGTTTTTGGTT	GACAAAAAAGGAGCTAAAAT	CGGATTGACCGTAATGGGAT	GTGGTCCAAGTCGATGATAT	ATTCTCAGAGAAAGGGTGCA	GTAATCGATGACTGCATGCA	ATATGCAAGACAATTGCCCT	TAGAAAGCACTGACTGTCGG	CTCACTCCCAATCTCTATAACGCCATTTGACCACTACCATCAATC	GCTCGCCACTTCAACATCAACGGTAAACTACCCTACAAATCCAAT
6	ACCTCTATTGGTGTTTCTAG	GGTACCCCTAATGAGCATGA	GGATAGAAGATCCATGCCTA	AATACTTTTGAGCCTAGTGT	ACTGTATTGGATGTATAGCA	TCGGTCGTTTGATATAGTGC	GAATTAGAAACTCCTGAGCA	GGGTAACTGTATCATTTTTG	CGCTAGTTGTCTTTGTTTTT	GGATTGCTGTTGCGACAATG	TGATTGTGCCTTTTTCTGTG	CGTGGCCTTCCAATCAAAAA	TGACCACAGCTTGATAGTGC	AATTCTGCTGGATTTCCAGA	CGAATTGCTGCCTTTACATT	TTGCAAAGATTGCAAAACCG	GGATTCTCCGTGGGAACAAA	TAGTTTTCCTATGGTCAGTT	TTATTGTTGCTTTTGCTTCT	TGTATGCCAAGATCCAAGTG	AAGCGTACGTAAGTCTCGTT	GTGGGCTACCAAGTTGAAAC	CTCACTCCCAATCTCTATAACCCTAATCCGAGCCAGTTTACCCGC	GTAAGGCGGTCGGGATAGTTTCTGCAACTACCCTACAAATCCAAT
7	ATTCGTCCGTGTTAAAGTGA	ATTCCTAATTGCCCTGAGTG	GGAATCCGCGATGTTTATTT	CCCTTCTTTTCTTCATAGAG	CGTTAATATCTTCAAGTCGC	CGAAGATGGTGAGCTTCTGC	CGTCCAATCAGCATATCATA	TGGTTTCTTTCGGATTCTGA	AACTGAGCTTCAAATTCCAT	CGCAGCTAGGGAATTGAGTT	GCTCTTCAACAACAGAACCA	TATCGCGTCAAAGGAGGACA	GGAGGCTGCGGTGTTATAAA	CACATCAGCACTTCCAACAA	CGAATACACAGGTGTATCCG	TACCGTAAGTTCATTCCAGA	ATGTGAGCGAGTAACAACCC	AAGTCCTGATCGATGTAGTC	AAGAGTTACCTCTTGATCGC	CCTGTGGACAAATTAAGTTC	ATCAACGAGAGATGGCCATT	CTTCTAGTAGCTTCTAGTCA	CTCACTCCCAATCTCTATAATGGAAGTCGCCGCGCCACTGGTGTG	TGTTGACTGTAGCGGCTGATGTTGAAACTACCCTACAAATCCAAT
8	TTTTTGAACGCCGTTGTTTC	GTTTAGAGCTTCGTCTGCTC	ATTGGAACTGCGGTTTCAGG	GGTCTTAACCTTTTGCATTT	AACTCTCTTTAGGTGTTTCC	GCGATGTTGCGCTCAATGTG	GGCTTTAGCTTTAGACAACA	CAATTGATTCTGGTGTCCTT	AACAGCACTCTCTACGATCG	CGGGGTTAACAGAGACTTTT	TCGTCGCAACTATGATGCTG	CTGTTTAAGTAGGTCGAGGC	AACTTTGATTGGGGGAGCTT	TTTGGTATTCCAAGGTAGTT	GGGACATCGGGTACTGATAA	TTTTTTATGCTTATGCGGAT	TAGCCAGCTTTCATCAACAT	GTGATATGACTTGTCGTCGT	CTGTTCATGTGTTGCTATTC	AGCTCATTTATTGAGGATCT	TTCTGGCCTTCAAGTTATTT	CCTTGCACTAATGTTATTTT	CTCACTCCCAATCTCTATAATGGCGATGGCTGGTTTCCATCAGTT	CATGTGCCTTCTTCCGCGTGCAGCAAACTACCCTACAAATCCAAT
9	TCGTCAGTGGTTTTAATGCT	TCGTCCCATATAAGTTTGGT	AATGTCTACAGGGTTTGGTC	TTGGTTTAAGGCACTTAGGT	GTTTCATTGAGTTCGTTGTC	TAGTGTGCGGATGACCTCTC	TTTGTTGAAGAGGGTGGCAG	ATTGATTCCTGATCTGAGCT	TGATTGTTTTTGGACTGCGA	TATGTCAAGGGGAATGTCGC	GCGTCATTCACGTTAGTGAA	AGAGGCCAGACAAAGCGATG	TAACGGCATCCAATGTTTCC	TGGCCTTGAACCAAAGTTGA	CTCCGCTATTTGTTTATTGA	CAAAGACATCAACAGAAATC	AAAATAATTCGCGTCTGGCC	TGTGTCAGTTCGTAGTTCAG	GGTGTCAGGTATCATATTTA	GTCTTGGCCTTCTTTGTAAA	TTGACTACTTCACGAGGGTG	AGTTACTCTTTAATGGTCTT	CTCACTCCCAATCTCTATAACCCATATGGAAACCGTCGATATTCA	GGGCTCCAGGAGTCGTCGCCACCAAAACTACCCTACAAATCCAAT
10	AGGTCTTTTGTGTACTGGTA	CTCGATAAGCCGAAGAACAA	CCTTGCTATTTGATGGTACA	ATGAGGCATTTGGGTAATGC	CCTCTCTTCATCGTTTAGAT	CAGGTGGTGAGGTTCGTAAC	GGTCTGTAAGTTTTTCAGTG	GGTGATCTAATCGAAACTGT	TCATTCATCTCCTGCAATTG	GGAGAACTCTGGTACAGACT	TTTTTACAGATTCTGGCACC	GGCATGGGTGGAATTCAATT	ATATGGTAAGCGGCATTTGC	GCGACAGATTTTTGTAGACG	CGAATTATTCCGTCGTGCAA	GCAATCGAAAAATTTCCTCT	TTGCACCACAGATGAAACGC	ATCACAGTGTCGAGCAAGTT	TTTTATTTGGCTGTCTGAGC	TCCTGTGTTTGATTTCACTT	AAAGCCTTGTCTCTATAGGT	AATATACAAAACCTGGGGCT	CTCACTCCCAATCTCTATAAATGCGCTCAGGTCAAATTCAGACGG	CGAGGCGGTTTTCTCCGGCGCGTAAAACTACCCTACAAATCCAAT
11	TTTCTGCAGGACTGTATCTG	CGACTGTCCACTATTGGAAG	TTTACTGGTAGTGGAAGCCT	TGTCCACTGTGTCTTTAACA	TATAAGACACTGGTGAGGGC	ATCAGATGAGTCCTGAGTTC	GAGTCTACTTGAGCATGATT	ACTTAAAAGTTTCCTCCTGA	GGTGTTCACTGTTAATTTCC	CCACATACTCGTCTTGGGTA	TGCGATCATGGCTGTAAACT	GCAGTCCACTTCGGTAAAAT	ATTGGACTCTACTTCTTGCG	TGCAGCCGACTTTATTTAGA	TCTTTTTACCAGAGGAGTCG	GACCTAATAAAGAGAAAGTT	TTCAGACGGCAAACGACTGT	CTAGTTTTCCTTGTCTTTGC	GTTCCAATCTGTATAGGTCT	ATGGGAAGATCATTCTTTGT	GTGTTTGGAACAATCTCTCC	TGGCTTCACACTGTCTTTGT	CTCACTCCCAATCTCTATAAATTTCGGCGCTCCACAGTTTCGGGT	TCAACCACCGCACGATAGAGATTCGAACTACCCTACAAATCCAAT
12	AATTATGTCCTGCTCTAGGA	AGTGTTTTCTTGGCTTCGAT	TATAAAGTCTCCTTGCATGC	ACGGACATGGGATCGAGATG	AGTTGTACTTGTGAAGGTCA	TCTCTGGGGTTTGTAGTTTA	AAGGTAGGGTCTTGTGGGAA	CCCTCCTTATATTCAAGATT	CTACATAAGTTTCCACCTCT	CGTATATGGCCGATTGTCTC	GTTAGAGGCTGAAAATGCCT	AGAACGCGTTTCTGACCAAG	TTGCAAAAGTGTACCGCTCA	ACAAAGTGCTCGGATTCTCG	CGGTAATCAATCACGACTCT	ATTATAGGTCCAGAAGGCAT	CGCGTAAAAATGCGCTCAGG	CGTCCCTATAAGATTTATCG	GCGCACAATCTTTGTTTTTC	GGGTATTTGTATGTTTTCGA	AAGAGTAAGCCTCTGGTAGA	GCGGTCAAACTTTTTATTTT	CTCACTCCCAATCTCTATAAATTAGCGCCGTGGCTGATTCATTCC	TTTGATCCAGCGATACAGCGCGTCGAACTACCCTACAAATCCAAT
13	GGGACCAGAAAAACTGGAGC	AGTGGTTCTCTAATTCTTGA	GTTGTCAAAATCTGTGGTCC	CGCGAAGTTGACTATATCGT	GTCTTCGTGTTTAGTTGTTA	GGAAGTCCTCCAATAGTAGA	GGTTTAGTCGGAACAGATTC	ATTGGGGAGTTATGTGTTGT	TATATCTAGAGGCTCGCTAC	GCTGCCATTGTATGGTTTGA	AAGTATTAAACGGCAGTGCC	TTCCTAGTCTTCAGCATTTC	CTTAGTAAAGTGCGGGTTCT	CTGGCTCTTTTATTGCCAAA	CTATCTGCTACTGTTACCAT	GCAAACAAATTTCTTAGGTC	GATAACTGCCGTCACTCCAG	AGCTACAAGGTCATCGTGAT	GTATGTCATGGTATTTCTGC	GTTAACTTCGTCTTTGTGAA	ATTACATTCTGCAATCCCAT	TTTTTTTTTTTCACTCCTCG	CTCACTCCCAATCTCTATAATGTGAGCGAGTAACAACCCGTCGGA	CTGTAGCCAGCTTTCATCAACATTAAACTACCCTACAAATCCAAT
14	CTTCTTATTTGAAGCGTCCA	GGGGTCTTTCAATCTGATGA	ATACAGTCCACCTGTTATTG	ACATTCGCGTAACTCATTGT	GGGTATTTATATGGACGTCT	CACGAACGTTACCTCGGAAT	CCCTCGTGAAACTGAATGTC	GCAAGTGGGTATTGTTTCGA	GCCATCAAAATCTGGCAGAG	CGCCACGGATTTTATTCCTT	TTGTGCGAATTGTGGCAACA	CCTCGTTAGGGTTTGCAAAA	ATGGGTTCTGGCATGTTTTC	GCATGGTTTGACCTGAAAGT	GTTAATATCGGGGATTGGGT	GTGTGAATTCGAATTTTTAA	CGCCACATATCCTGATCTTC	TCAAGTCGTTTATCCCGTCG	CAACTTATCACCTTCATGGT	CTAACATTTCTGCTATTTGC	AAATCTGCCTGAACCAGGAG	AGCAAAATTTGCACTGGGGT	CTCACTCCCAATCTCTATAACGAGACGTCACGGAAAATGCCGCTC	GATTTGTGTAGTCGGTTTATGCAGCAACTACCCTACAAATCCAAT
15	AATCTACAACCAGTCTCCAT	TGGGTTTCTGTTCTGGTAAC	GAAATAGGCTATACCTGCGG	AGTGTTCGAGTCTATACTCG	GACTTCTTCGTCGAAGCTTT	ACGTTCGGCTTCTTCTAAAA	TTTTCTTGGTTTGTGAAGCT	TCTACTTCGATTTCGTGTGT	CTTCCCTCGTAATCTTTGAA	GAGTACGTGCAGTCTAGTCT	GGTGCGGGTATAATTTGGAA	CTACCACCGATCTGTTATAG	TTGTCCAAATCATCAGAGGC	TGAAACTCGACTGTTGACCC	CACCAAGTTGGGCTAAAACC	TTCAGATACCCGTTACTCAG	GAGACGTCACGGAAAATGCC	ACCTGTCTATTGTTGTTATC	GTGGTAGATTGTGCTTTGTA	GAGTGTCTTATAATTCCTTG	GAGTTCTGTAGGAGTTTTGC	TGTTTTTGTTGTTCACTCGC	CTCACTCCCAATCTCTATAACTCGCCGCACATCTGAACTTCAGCC	AACTGTTACCCGTAGGTAGTCACGCAACTACCCTACAAATCCAAT
16	TGATGTTGGGCATTGGGTAT	GGTGAGTTTTTCTTCTTCTA	AGTGTTTGGTTGTAGTCTGA	CCTCTTTGTACTGAATGTCT	TTTCTTATGATTCCTTGTCG	TATTTGTTAATATCTGCCGT	ACTGGAATATTATGTGTGGT	ATTCAGCATTTCCTGTACTT	CCAAGAGCTTGGTAAAATGT	CAACAGGCGTAAGGATGTTT	TCTGCGATTTCTCGCTTAAC	TCACTAACTGTTCGGATGGT	CGTTAGTTGGGGTGTTTTTA	ATGGGATGTCGTGGAGGGAC	TCGAGCACCGAGAAAACTTT	GCTATAGTCGAGTTCATCGA	TGTGTAGTCGGTTTATGCAG	TCGGTTAGTAGGTTCATTCT	TTCATAAGCCTGTGGGTAAC	AGGACTATTATATGGGCTTT	CATTTTTATGGCCTGTCTAG	GTTGATGTTGTTGTTGTTGT	CTCACTCCCAATCTCTATAATGCTCGTGACGGTTAACGCCTCGAA	TCCATGACCTGACCATGCAGAGGATAACTACCCTACAAATCCAAT
17	TGGTAACCACTTGCTAGATC	TGGATCCTGTATCGATAAGA	TATCCGCCATTGTAGACATG	GTTGAGTCTGGATGACATGT	ACAGGAGAGCAATATGGAGA	AGTGTCGCTTTCTAAGTCTA	GTATGATTGTTGGAAGCTAT	TACTTTCCCTAATTAATCCC	AAGCCAATACTGTATTCGCT	GTAGGTCTCCTTGCCTAACC	CCATGTTGGATTGTTGTACG	ATCGGGTACGGGTATAACTT	GGGACATTTTATATGCAGTG	GGAATGGCTGGCCTAAATAT	TATCGGAGTCTTTTAGTGGG	AAAATGAAACAAAACGGAGA	GGCAACATGGAAATCGCTGA	GTTTTGTATTTTCGTGGTCA	GCATATCTTGTATTTGGCTT	TTTTTTTCTGAACAACCCAC	GATTGGTAAGATTGACCCGA	GTTGTTCCATTGTTGTTTTT	CTCACTCCCAATCTCTATAACGCGGATCATCGGTCAGACGATTCA	ACGCGTTCGCTCATCGCCGGTAGCCAACTACCCTACAAATCCAAT
18	CTGCGGAAAAGGCTGTTTTC	GCAGATTCTGGGTCAATGAA	TTAAGTTCTTGTTGGGTGTC	TTACGGTATACTGGGTCTTC	ATCTGGCTTTTTGGGTACTA	GGTTATACAGGGTAGTTTCT	GTGAGCTGCTTTCTCGAATG	CGACCCAAGTAGGACTATTG	GCTTTGAAATGTAACGGAGT	AACTTCATCGTAGTATTGCA	TCATGGCCTTTTTTGTCAAC	TCTTTATTGACGAAGTCCGC	GGCCAGATCTTGAATTGTTT	TTAGACACGTGTTGCCTTGG	CGAGTGAACTCGTATTTTCC	CAAATTAAACATGCAAAATA	CGCGGCTGAAATCATCATTA	GCCCATTGAATGGCAAATTT	AATTTCTGTTTGCCTGATGC	CTTTTGCTTATTGGACTGGT	CATTCTCTTAATACCGGAGC	TAGTGGCACTTGTTGTTGTT	CTCACTCCCAATCTCTATAATTTGATGGACCATTTCGGCACAGCC	CGTCTCTCCAGGTAGCGAAAGCCATAACTACCCTACAAATCCAAT
19	GTTGCGGGTGCATTAGATAA	AATTGTGCACTCTAGTTGGT	ATGGCTCTCTTCATAATGGA	GCTTTGAGGGTACTTGTAGG	GCGAAATTTCGATTTTCCCG	ATGTTTCTATACTGGTTCGT	TTTTTTTGGTACTACCCAGA	AGAAGCATCCGGTTTCTTTG	TGTGAAATCAAGACGGCTGA	TGTTAGTGACAAGCGTTAGC	TGGCATTGGGTACTTATCAG	CGTTTTTAAGCAGGTCTTCA	CGAAATTCAGTATAGTCCCA	AATGAACGGTGCATTACCGA	GTGCGCGTTGGAATATTGAT	GAAAAACACATATTTGTTCA	CACATCTGAACTTCAGCCTC	GAATGTGTTCATAACACCCA	GATGGGGCTATTGTAAGGTG	GTTTACGGTAGTCTACGACG	TTTTGGAATGGGTTGTTTCC	GGTTCAGATGATTCTTGGAG	CTCACTCCCAATCTCTATAAGGCGTATTCGCAAAGGATCAGCGGG	ACCGCCAAGACTGTTACCCATCGCGAACTACCCTACAAATCCAAT
20	ATTTGCCATTGAATTCTGCC	GGCATTGGGAATATTGCCTT	ACTGTTGGTATGGAGTGTTT	CAATCCCTTGTTCTATCATT	GGTTGCGATAGTCAATGACT	TCGGAATTTCGCATTTAACT	CTATTCGAAGTTTCTGCTGT	GGAATTGGATATCTGTCAGG	TAGATAGATCGGCCTTTTGT	TTGTTCATGCGTCATTACGA	AATTTGCCAGTATCATGGGG	TTGTAAGGGGATACCGACTT	ACTATCCTCATATTTCCTGA	GTTTGGTCGCAAAGGGACGG	GCCAATATGCTCATGAAGGA	GCCAAATGGTAATCTGAAAT	GTAGGTAGTCACGCAACTCG	AGTTCGGGTAGACAAAGGTT	CTTGTTTCTTTGGAACCACC	CGATCTTCAATGGTTTCCTT	CCATGTGGTACAATCTTTGT	TGTCGAATCAGACCAAGAGC	CTCACTCCCAATCTCTATAAACGAAACGCCTGCCAGTATTTAGCG	GAAGCCGCCCTGTAAACGGGGATACAACTACCCTACAAATCCAAT
21	AAGATCGAGCTTAGGTGGTT	TCCTATGAGGCCATTGAAAT	GTGTACATATGGGTAACGGT	TAAGGGGACTTCGATTTGCG	GTCATCAACGGTTATTTCGT	TGTTCTTGTATGTAGTTGCT	TTTCATTCAGCTTCCTGTAG	GCCAAGAATTTCGTCCATAT	GTCGCAAAGTTGATAGCTCT	CTCTGACCTCAGCGTTAAGC	GTTGTGAAGTACTTGGCTTT	ATATACAACCCATATCGGGT	GGATTGTAAATGGGGACTGC	AATGTTTCGCGTCTGTACAC	GCTTGTTGCAAGGTCTTGAA	CTAAAACTGTCTGATCCTCA	CACCCTGCCATAAAGAAACT	GTTCTGCATTGGCGAACTCA	AATTTCTGTTTGCCTGATGC	ATTTTACAGTCGCCCAATTT	CATAGTAACCCTCGTGTGAA	CGTACCGGTAAATGTTGGTA	CTCACTCCCAATCTCTATAATTGCCCGGATAAACGGAACTGGAAA	CAGGTATTCGCTGGTCACTTCGATGAACTACCCTACAAATCCAAT
22	TCCGATTTATCTGGCTGAAG	CTAGGTGTGATAATAGGTCC	TCCAAGGAGAGTGACTGTTT	GACCACCCAAATAGGAGAAC	CCATTACTGGTATTGGGTAT	GGATTTGAGACTGGCTTTGT	GGGTATCGGTCATTTATTGT	AATATTGGCATTTACCCAGT	TCAGTAAGAGTCATGTCTCC	GAAATAAAAGCATGCAGGGC	GTAGCCGGACTTCAAATCTA	AACTAGTCTCATTTTCCGGT	GAAGCTAGGCAAAGTGACGC	CGAGTGTGGTCTATTCATAT	GACGAATCCCAGGAATTCTA	GATATTTTTTTAGGAGTAGT	AATTTCACCGCCGAAAGGCG	ATTTCTTCTATTGCAGGGAT	ATTACATCTGCCCAATTTTC	CCTTTTGCAAGGTCTAAAGT	CGTTTTTCTGCGGAGGATAA	TGAACGAGCTTAGTTCTAGT	CTCACTCCCAATCTCTATAATTTTATCGCCAATCCACATCTGTGA	GATCGCGCAGCGGCGTCAGCAGTTGAACTACCCTACAAATCCAAT
23	CTTTTTCGGTCACTATGTGG	GATAACTTTACTGTAGGCGG	CTGTAGTGTCGGCTTTTTTG	GAATTTTTGTTTCCCAGAGG	GTATTGGCAATTTCCAAGCT	GTTGCATTGTTAGGTGATTT	GTATTTCGTCTATATTTGGC	ATGAAATCCCTTTGCCAGAT	TCTTGTTGGTAAGTAGGGTC	GCTCTGAGGGCCTTTTTGAG	TGTTCGGCCAAGTATATCTG	TTTCGTTTAGCTTGCGGAAG	TTGACATCGGGGCAAGTATG	GTAGTTCTTTTGTCGTTTGT	ATTGGATTGGTTTCTATGCC	CATTCCTCAGATAATTGTCC	CATAACCACCACGCTCATCG	GAGTAATATTAGCCAGTCGT	CCATTTCGATCTGGTGGAAA	GTCCATTTCTATCTGATAGA	CAAGGTTATGTGGAGCATCT	TTGTAGTATGAGCTCGATCC	CTCACTCCCAATCTCTATAATTTCCCCTGATGCTGCCACGCGTGA	GTAGGTTTTCCGGCTGATAAATAAGAACTACCCTACAAATCCAAT
24	CTGGTTTTAGGCATAGGGAA	GTAGTACAACAATAGAATTC	GTATGTCTGCTATGTTAGGT	GGGAATGGGAAATTTGTCGT	TTTTGCGAGGTCAATGGTTG	GTAGTTAGTTGTTTGTCTGT	ATTAGACCTCCCTAATTTTC	TGATTCTTCGTCCATTTCTA	GCCAAGGCACTATCAAATGT	TAGCTAAAGCCAGTGCAGAT	AAAGGAGGTCTTTTCACGGT	ATGGGATATTTATCGGGCAC	CGAGCAATCTACTTTGGTGA	TCTCATGTTCACTGTTTGGA	CAACTTAGCGTAGTTGGGTA	AGTGTACTACTTCAAAGCGA	AGACGTAGTGTGACGCGATC	AGTTCACTGTGCCATTGAAG	GGCTGTCTTTGAAACTGATT	CTGTTTTGTGCACATCTTTG	TTGGTCATAAAATTTGCCCC	CTGACGGATGTCAGTTGTTG	CTCACTCCCAATCTCTATAAGCTTCATCCACCACATACAGGCCGT	GGCACCATGCCGTGGGTTTCAATATAACTACCCTACAAATCCAAT
25	ACCCCAGGAATGACTTAATT	AGTCCTTCTGACAACGATAA	GTCTTGTGGATTCATCTCAA	AAACCCTTGGCTAGATCTAT	GCTGTCTTCGCTATAGAATT	GGAATGGTGTTGTATGATTA	CCAGGTCTATGGTGGTAAAG	GTGGAGAATGCAGTTTTAGA	GTCCTGTACTTTTCATTCAG	TCTCTCTATGCTTGCCTCTG	AAATTCATACTTTCCGCCGT	CCTAGGTTGCTCAATATCAT	AGCATCCTTAATTAAGGGCG	GACCCAGTTACTTCAATACT	GTCTGGGGAAATCAAACTGC	CACAAAATGAATAAATGTAG	CACAGTTTCGGGTTTTCGAC	TCAATCGTCTCTCGATGTCC	TTCATAATGACCGTGCTTGG	TGGCCACTGGTTGTTGAAAA	TCTCCGTAGCATACTCTAAG	TCGCACTGAAGAGAACGTGT	CTCACTCCCAATCTCTATAACAGGAGCTCGTTATCGCTATGACGG	CTTACCATCCAGCGCCACCATCCAGAACTACCCTACAAATCCAAT
26	AATCTTCTATAGTACCCCAG	AGAGATTTCGACATTGGCAA	CACGTTGAAAAGTGGCTGGT	TGCCCATGCTTAGTTGAAAA	AAAGTTGCGGGTGCATTTTT	TACATGGCGTTGTATGATGG	TCTATTTGATGGAAGCCTTT	GTATTCGTAATGACCGCTTT	CTCCGGTTACAAATACACGT	CGTAGGAGTTAGCGAACATG	CATTCTTCAATCCGAACGGT	CCAGCGTGGAGAAATACTTC	AAAGCTTTTTTCCTATTCCC	GCTGTTTATATTGTTCTGGG	AATCTGGGTAGTGGAGTATC	ATTTTAGCCCACAGACAAGC	GCACGATAGAGATTCGGGAT	AACGTTATCAAGTAAGTGCC	GCGCGTTTTTTAATCCGAAT	GTCCGAAAGGCATACGAAGG	CTGCAAGTCTTCGGCTAATA	TCACCACCAATTTGCATTTT	CTCACTCCCAATCTCTATAAAGACCATTTTCAATCCGCACCTCGC	AGCAACGGCTTGCCGTTCAGCAGCAAACTACCCTACAAATCCAAT
27	GAGGTTTAGTGATTTTGGCA	TGTCGCGAAATTGTTTACAT	TACCTATAAGGTCTCCTAGA	AGTAGCTGGAGCGTTTTTTA	GCTAAGAGATTATTCATGCA	AATTGGTTGGCGAATTGGTT	GGCTATTGATTCTGAATCCA	AAGGATATTATTCATGCACC	ATGTCGCTCAACGATTTCTT	GTCCTGTCCCTGTTCTTCTT	TCGATCGCTCTTTGGAAGAT	TGGTGATAGCCAGACTTGAG	AAGAGCCTCATTAGGATCAG	GTCCATCACAGTATTCATTT	TCATTTGTGGCGTAGTTTTC	GCCTACTTTTTAGCCGAAAT	CAGGCTTCTGCTTCAATCAG	TTGATTTTCAGGGTCTCGTT	GTGTTTGTTTAAGAGTGGTC	GCAAAATTGTCCGGTATAGG	GAGAAGGGTTTACGGACTGT	CTGAGCTGGGATACTCGTTG	CTCACTCCCAATCTCTATAAGACGACAGTATCGGCCTCAGGAAGA	ACCGTGCATCTGCCAGTTTGAGGGGAACTACCCTACAAATCCAAT
28	TAGTTATCGTCGATGGTCAC	TGACTTCTGTTTTATGGACA	GTCGTCTAGGTAAACCAGAC	GATTATTCATGCATCTCTGA	ATTTGCTTCTCTGAGCTTTA	ATTAGGGTTAGTTCTGGGTA	ATTTAGTAGAGAAAGCCGTT	AGTGTTTGTTAAGCAACGGT	ATCTTTTGGACCTTTTGCAA	CTGAGTGTCCTTGTTGGTTT	CAATTTGTTCCCGTAGGATA	TGTCGCGTTCTGCAAGAATG	CTACCACCGACGTATTGTAA	TCGCTGTCCAAATTGTCTAT	CTTCCATCTTTTGATTCTCG	GGATCAACTGATAAAAGTAG	CATTTTCAATCCGCACCTCG	ATTGTTACTGAACTCTCGGC	TGTTCATCAAGGGATGTCGA	GGATGTCATCCATGTAAACA	GAATTTACCAACTAGGCGGT	CAATTCCGGCCATGTGTTAG	CTCACTCCCAATCTCTATAAACTGCCGTCACTCCAGCGCAGCACC	CCGCCACATATCCTGATCTTCCAGAAACTACCCTACAAATCCAAT
29	CTGTAGTATGGGGTCATTAC	TTGGTCTAACATGGATTCGA	CTGCAGTGAGGGTGAGAATA	ATTAGCGTCTCTCAGTTTTT	GGGAAATTCACTACGGCTTT	TGACGGTATTGGTATTGGGA	CTAGTATATTCGTAATGTCC	ATATCATCCAGATACACCAA	TGGTTCGACTCGACCTCTTG	GATGAATCGACCTCCATTGG	AAGACCCAATCTATGTGCTT	TCCCCCATTCACAGAAAAAG	TAAATGGGCTCCTCATCAAC	AAATGCAACACGTGGTCTCG	TTACCGAGTTTATTTGCGCG	ATGGTGAAATACCCAAAGTC	CTCGAATCAGCAACGGCTTG	TGGCGCAGGTTTTGTTGAAG	AAACTAGTCCGAGCGATTGC	GTTCCCCTATATTCTTAGAA	AGGTAATATCCGAGTCGTTC	AACTCAGCGATTAGGGCTTC	CTCACTCCCAATCTCTATAAAGATCCCAGCGGTCAAAACAGGCGG	TACGGGGTATACATGTCTGACAATGAACTACCCTACAAATCCAAT
30	ACGATTTAGTGAAGTCGGGA	TTACAAGTCGCCATTTCCTG	TTCGCATTCAGTAGCTTAGA	GTTGTGACGATGTGTCCTAG	ATTTCCTTAGTGGACTTTGG	ATACGTTAGGTTGAGGGTGA	AAAGCGGACGAAGTAGGTTA	TGTTCTGTAAGGGATGTTGA	AAGGGCGAATTGGTAACGCT	ATAATGTTCAGTACGCTGCC	TTCATGTTGGCATCACACAG	TTGAGGCCAAACGGTAATCT	ATGCCATTTTTAAGCAGTTC	TTTTATTAGAGCCTGTGTCA	ACTCTGCTTTCCGGAAGAAA	GCTAGTCCGTTAAATAATTT	TGATGCTCGTGACGGTTAAC	TATGGAGTCAGCTGTATCAG	GGTTGGCTTTTGCTAATTTT	GACAGCTGAAGATACAGCTT	GAGTATCGTCGCCAATGATA	CTTTAAACGGTGTTTGGGTC	CTCACTCCCAATCTCTATAATTCTGGTGCCGGAAACCAGGCAAAG	GCACTCCAGCCAGCTTTCCGGCACCAACTACCCTACAAATCCAAT
31	AGTTCCTTGGGACAACACTG	TTTTGTCGTTGAGTTTCCGG	AGTTACACTTAGCAGGTTGG	TTTGGATTTGGTTTGATGCC	CGGTAAAAACCGCAAAGACC	CAATGGTCTAGGTTGAGCTA	GTTCCTCTAGAGAGGTAGAA	ATTTGCATCTGCAAGCTTTG	CCCTGTCTCCAATATTTTTA	CTCTTAAACGCGTTCGACTC	AAAAGTGCGTCTTCTCGTTG	TCTGGAAAATGCTACCTGCA	GTCCTTTCGTTAAGTTTTCG	ACCAAATTGGGCTGGATGTA	TTTACGGTCCACTAAATGCC	GTCTAAATAGGGCAAATGGT	CATGACCTGACCATGCAGAG	CGAGAGAATTCGAAGGCGTC	AATGTGGTTTCTTGCTTGAG	TGGCAAACTCGCATTTGTCT	CCACTATGGCTTTTAAGTCT	GTGTGTTATATAGTCGTCTT	CTCACTCCCAATCTCTATAACACGTTGGTGTAGATGGGCGCATCG	CGGCGGATTGACCGTAATGGGATAGAACTACCCTACAAATCCAAT
32	GATAGTGTCCTACTTGCATA	ATGGGGTATCTGTCCGAAAT	TCCTGAGTAACAATGTGTCC	TAGGTGTCTTGGGTAATGGA	TGGTTTTGCTATTTTAGCGA	GGTCAAATGTATGTTGACGA	GGTTGGCTTGAGATAATTTC	GGGTAACTATGTGACCAAGA	TGCCTTTGTTCGATTTTCTG	TGAGCGTTCTGAGGAATTTC	CAAGGTACTCAACGCTTTGC	CGTAGGATGTCATCGATTGT	TACTGCGAACGCTGTCTTTT	GTTATTTGGTATCGCGTTCG	CCTCAGTCTGAGTGAATCTA	TTGATACCGATTAGATTAGG	TTCATCAGCAGGATATCCTG	GAAGTTGCTCGAGTACTTCT	TCTGGTGTTAGAACATGTCC	GTCCGAGAAATTCAATCTCC	GAGGGATTTTAATTCCTGGG	CTTACGAACTGATCCATTGA	CTCACTCCCAATCTCTATAAAAAGCGAGTGGCAACATGGAAATCG	CAGTACAGCGCGGCTGAAATCATCAAACTACCCTACAAATCCAAT
33	TATGGTGGCATAATGCGTTT	TTGCTTTGCCTATGCTATCT	GGGGCAGGGAAAGTCTTTAA	ACTTGCGATAGAATCCACAT	CGGACGTTATTAACACTTTT	TAACTAAGTCCTGGTCGGTT	GGTAGTTTCTTGTCTTAGGA	GGGTATGAAACTATGGCTTT	TGAGTTTCTATCCTTATCGC	GCCTCTTGGACAACGTTATT	ACCTCCATTGGTGACAATAA	CATAGCAGAACTTGCCGATT	TTCTCATGTTAGCGTCGTAC	GAGTATCAGCTATGTAAGGC	CAGCTTGGAGAATTTGTCGA	CTTAGATATTAAGAATCGTT	CACGGCGTTAAAGTTGTTCT	TATTGTTGCGCCGAACACTC	GCTTCAATTTTTTCAGGGTT	TGCGTCAATTTTCTTCTGAC	TTTATTGAAGCTCTCGCCAA	AACATTTTGCTTCCAGTTCT	CTCACTCCCAATCTCTATAAGTACATCGGGCAAATAATATCGGTG	GAAGGGCTGGTCTTCATCCACGCGCAACTACCCTACAAATCCAAT
34	CGAAAATATTTCACTGCCCA	GAAAACCGCTAGTTAGGTCG	ATGACTTGATTTCCCTGATG	ATTTGAGGGTCATGGGTTTA	TCTGGGTGTATTAATATGGG	TCTTGTATTTAGTGCGTTTG	TCCGTCTTTAGTGATAACGT	CCTGTTAATCCAAGGAAAGC	TTTTTAGTTTGCATGGGCAT	TCTTCTTTGGGGTCCTTTTG	AATTTGTAGGCTCTGGGTAT	TGTGAGAGTTTTCGTCTTCG	AAACGTGACTTTTCTGCCGA	GATATTTTTACATCACCGCC	ACTTAATGACTCTTCCCAGA	CAAATTCATATAATCTTTGT	AGCGGATGGTTCGGATAATG	TCAGGACAGCAATCATCATT	TTTCTTTTGGTTTAGTGGGA	TGTTTCTGGTTTGTCGGTAA	ATTTCTTGTGTACCATCTGG	TCTAAGGCTAGCTTATTTGT	CTCACTCCCAATCTCTATAACAGCGACTGATCCACCCAGTCCCAG	CGGGTTGCCGTTTTCATCATATTTAAACTACCCTACAAATCCAAT
35	ACTAAAGGCTTGTGATCAGT	CTTCGACTGTAAAGGCTGTT	TATAGTACCCAAGTAATCCC	TTGGTGTCTATTATAGCACC	CGATAATACCGCGCCTATAG	GTCCACCGGTCGTTATATTT	AGGTTTAGATGGAAGTGGGT	GCTATGTCTGCGTAATTTGG	CACCTGACGCTTGCTAAAAT	CAGCCTTTGCTGTTTTTTCA	AACTGGCCAGACCCAAAAAT	GCTCTTTAGAACCCAATCTA	ATTGCGTAGCTTTTCGAAGG	TCGAAAAGGCTTGCTCTTTT	GGTTTTCTAATGTCCTCTAT	GCCTAAACATTCAATTTCTT	CTTCATCCACCACATACAGG	CAGCACCGATTTGTCACGAA	CCTGTCAGTCCAAGAAAAGC	CCTGTGATGCCTAGAAAACT	CGAAGATGCGGGGAAATTCC	GTTTTGTCAATTGCGTTTGT	CTCACTCCCAATCTCTATAAGCGGTCGGCAAAGACCAGACCGTTC	TGCTTCCGTCAGCGCTGGATGCGGCAACTACCCTACAAATCCAAT
36	GGAATTAGGCTCTTTTAGGT	GTGCGTTTTTTAAGCCGAAG	CTTTCCTAAATTCGTCGTCT	TATCGGGTCTGAAGTTATCA	GGATCTCGAATTTTCTACCA	GACGGTCGTTGTCTCTTTAG	TGATTCCAAGGAATGCTTTA	TTTTAAGCAGCTGGTCATGG	GGATTTGTTAACTGGACTGG	ATTTTCGCTGTCGATTTCCT	AAGTCCTTAACGAAGCAGCG	AAAAGCTGGACTTTTCTGCC	ATCTGCAACGAGGTTGTTTC	GTCTTCAGCGTTGGTAACAA	GTTCTTCGAAGCTTCTATGT	GGACTTGTCATAAATACTAC	ATGCCGTGGGTTTCAATATT	GATTTGAAGGACCACCTTTT	ACACTTAGTCATGGGTTTGG	CTTTTATGTAGCGCCTCAAA	ACGGACATTCCAGATAAGGG	AGAGTCTGTCTGGAAGTTGT	CTCACTCCCAATCTCTATAACAGAGGCACTTCACCGCTTGCCAGC	CAACTGTTTACCTTGTGGAGCGACAAACTACCCTACAAATCCAAT
37	GGAGTTTCCATCTCACTAAC	TGTCCATAACCCGTTGAAAG	AGTATTGGGTCGTTGCATAA	ACTGGCTTGTGATTTTGTGA	AAACCAATGGCCTGTGATCA	TCATACGTGATTGTCCACTG	CGCTATGTCAGAGAAGTTGG	TTCGAATGCCTCTATGTACT	TTCTTCTAGATCGCATGGAT	AATTCAACGAGTCGTCACTG	TTCATCAAGCTCGTCAACGG	AAACCCAAGGAAGCTCACAC	TGAGTTGTTGTCTCGAGAGG	TTCATTGTGTCTTTGCCAAG	GTTCATACTGTTCTGGTGAC	AAAACCATATAAATACCCCC	GATCATCGGTCAGACGATTC	AGCTCATCCTTTAAGGTAGA	GGTAGTGTCAATTTTCATGT	ATTTTATTAAGGGCTGGGCA	TTTTAGCATAGATCGGGTCT	GTCAAATCTAGCTAATTGCA	CTCACTCCCAATCTCTATAACGTTATCCAGCGGTGCACGGGTGAA	TGCGGGTCGCTTCACTTACGCCAATAACTACCCTACAAATCCAAT
38	CCACGTTTTGAGAACCTTTT	TGTAGTTTAAAGTTTGCCGC	TGGTTTTGTAAAGTCGGGGA	TTTAGCGTTCTACTGGCATA	GTTTTCTTTACCAGGGAGAT	TTCTTGGTAATGAGCCTCAT	TGAGACATTTAGTCAGTGGT	GGTCACGAATTATCAAAGCC	GGAGTTTGTCCAAAATTTCC	GTCGTTCAATGAACGGCAAC	ACATGTGCTTGCTGATGGAG	TTGTAGCACCGTTACAAGTG	GGTTCTTGCTCTTCAACAAC	AAATCAATTTGCGCTCCCAT	AATGTCAGTTTCCTGTTTCT	CAAAATACGAAGACCCTATC	TGATTACGATCGCGCTGCAC	CTGGTTCTGTAGTCTTATGG	TGCAGAGTCATATTCTGGG	TCTGGGTAAACGACTATCGG	CGATTTGACGTTCGACTTCT	CTTGCTGGACAATTTGCTTT
39	ATTCTGCTTAATGCATCTGC	TCTTTCCTTAGGAATTCTGA	GTCTGATAGCGTTCTACTAG	TCGTAGCATAGTTGATTTCA	CCTAGGAAGTTTTCTTCAAT	ACTGTTGATGAGTTTGGTCT	TTTAATATGGGGTCTTCGGA	AAGTTACTTGCATCTGTGGT	AATATTTCCCTGAGTCGGAA	CCGGCATTACATTTTTCAGC	CGAACTCGATGGGAGTCTTC	ATAGCCTTAACCTTTTCTGG	AAGTTCGCTGTGAATCGTGG	CAGTGTCATGGTTAGGTTCT	TTCTTGTCCGGTTGTAATTT	GGTGAAAATTTTACTTTCAC	CGACCAGATGATCACACTCG	TCAACTCGAACTCGTTTAGC	TTGGGTCTTCTGATATTAGA	GCGTCTGTAACTATCGTGAA	TAAGGGCTATTAGAGGGTCG	TCGGACCATGTATTGTCATA
40	GGCTTCATTAGTGTTGAGTT	TGTGACTATGTGGCCTAGAA	TGGTGGAATATCGAACCTCT	AGTGGCTTGTGATCACTTAA	CGAAATGTTACTGGAGGTTT	CGAAAGGATATTGGGGATGA	GCTTGCGTCAGTTGTTAATA	CGTTTTGAGAAAGGACAGCC	GGTTGCGATGCGAATTGATT	TGTATTGAGCTCACCGAGAA	TCGAATGCATCTCTCTGCAA	TTTGGGTTCCGGAAATTCTT	GACTCGATCGTGTGCGTAAG	AGAACAACTCTTTTCCCGTT	TGTAGTATTCCTATCTTGCT	CAGTGATATTCAGTACAAAG	ATACAGCGCGTCGTGATTAG	TTGAGTAGGCTGTCGATCTC	TCTTTGTAAAGTCGGGTACT	GGCGCCTAATGCATAGTTAC	TTTAGGTTTCTTCGGGACTA	TATTTTGAGTGCTTCGGGAT
41	CTGTATCTGAGGTTATTGGT	GGAAATTTTTTGATCGCACT	GCCAAAAAGGTATGGCCTAA	TCTTTAATGTTGTTGAGCCA	GAATAGTAGCTTGTGTTGGT	GGCCCGTAAGGCATGTAAAG	GAACAGCACCTAATGCTACA	TGAGAAATTGTCGTCCTAGT	CTGACTTGTGTTTTGCTGTT	GTGCTTGAAGACTTTCATCA	AAGCCAAGACATTTCTCAGC	TAGGCCTAGAAATGACCGTA	CGCCTCTTCCAAAATTATCT	AGCCTCGAACTGTTTTTCTT	TTTTTCCTGACTCTGTTAGT	CTTTCCCACGTTTTCCTTGA	GGATCGACAGATTTGATCCA		TCCATCTTGTGACAGTACTG	CTTTATTATCTTGCATGAGC	TGCGATATTGTTTTTCTCCG	GGACTGTACTGTTTTTTATT
42	AAGTCGTTTGCACAATCTGC	CGTTATTCGTGCAAAGTCTC	ATGGTTTGTGATCTGTGACT	CCATCTTTGCAATTTCATGT	TGGTTATCTTCTTGAGCACT	AAATCGGGATGTTGTTGGGG	TAGCTAATGGGATGTCCATC	AAGAGGTTGATGGTCACTGG	TTGCGCATACCCAAAATGTC	GTCGAACGCATTGAGAGAAT	CCTGAAATCAGGGTATCTGA	GCCGCGAAGTCCTTAATAAA	GCCTCTTATTCCCAAATAAT	ATTCTCGGACTAATTGTGCT	TCTGATGTTACTTTTGTGCA	AATACAGCAAAAAGGCAAAC	CGCGTACATCGGGCAAATAA		TGTTCATTAAGTGTTCGGCT	GCTCTTTTTCTATTGTACTG	TAAGTGTCGGGTATGGTGAC	ATTTGAAGCGTTGTTGTAGT
43	GATCGTCGAACAGAGGTCTG	TGTCTGTAGTAACTTGTCTT	GGGTTTTGACCATTAAAGCT	TTTCTTTGCCTGGAAGATAT	ATTGGTCTTTCCGTTAAGGA	TTGTTGTGGGGGGTCGTAAG	TGTCGTCCTAACAGGTAGTG	CCTTTAAGTTATGAAGCCAT	CACTCGTTGGTCTTTTTGAT	ACAGGTCCAAGCCTATGATA	GTCCGTCGTTAGATCGAATG	TAGGATGTCTGATATAGGCC	AACTACGTCGTCCTGGATTA	CAATATCATTCTCTGTTCCA		CGTATTCAGATTAGAACTTC	TTTTTGATGGACCATTTCGG		AAAAGTCTTTGTCGCCCATA	TTGTTGACCAATAGATTGCA	CCTTCATGTGGATTTGATGG	GGCTGTTATTATTTTTGTTG
44	AGTGCCGTTTTTAATACGTC	TCGAATGCGTCTACAAAGTC	TCGTAATCGTATGCGGCTAG	GAAAGAGCATCCGCGACATG	CTATCTGCCTGTTGTAGTAA	CATCTCTTGTATGCCAACCG	TTTGTGTAGCCAGCACAATG	TTCGCTTAATCTAACTCTCC	TTTTGGCCCTGTAAACCTTG	CAAGGTTGAGTTTTACCCCG	TTATCTTGCGATAGGACTGC	TGTGTCTACTAACTGTTCCG	ATTTCGTGGCTGGAAACTGT	GACCTGGATACGAATCAATT		ACGACGAGTTCAGAGAATTT	GTCTCTCCAGGTAGCGAAAG		AGTGTCTTCCAAGTAGGTAG	CGTTGTAACTTTAGGTTGGG	GACGGAGGAACTCGTACTTT	AGGCGTTCGAAAGATTGGTC
45	TGCATGCGTCTTATTTGATC	AGCATCCGTAGTAAGAATGA	CTATTCGACTAAGCGCATCA	ACTGTGTATAGTTGCGTCTG	TTACGCTTCTTTTGGTACAT	TCCATAGGAGGTTCAGTTGG	GCTTTGAGTTAGGTTCTTTT	TGCACTATGTTGAGTAGCTT	GGTAAGTAGTTGATCCTCTG	CTGGTATTCTAAGGAGTCCT	GGTCCTAGAGATCATAGTGA	ACTGAACCGGAATGTTTCGT	GGTGACCCTATTCTTACAAT	CTTACACTTGTTGTGTAGGT		ACATCCTCTAACTACGCCTT	TATTCGCAAAGGATCAGCGG		TTTCATACGGTACAACCAGC	CTCGTTTAATTGCACTTTCC	GCTCGCGCAAAATATCATCG	GGTCGAGTTTTTGCTTAAAT
46	CTTGGAGCGAAAAATGCTGC	AGATAGTACGGCTCCTAACG	ATGGTTGTTGGACAACTGGG	TGTACACTTGTTGTATCGTT	AGTTTGTTTCTCTATTCCTG	CGTTTGAGCTTCTGTTATTA	AATCTAATCTTCCACCTAGT	ATAAGGTTGCTATTGTCCTC	CTCACATTGACCTTTCTCAT	AATGAAGCTTTTCAGCGATG	TAGTGTGACTCGCTTTCTTT	ATGCCAAGATGTTTCGTAGT	CGACGGTGAGGATTTCTTTT	CGATATAGTTCGGATTGCTG		CTTAAAAGAAGCCCTTCTAG	AAACCGCCAAGACTGTTACC		TTTCATACGGTACAACCAGC	ACAATTCTGCTAAGTCCGTC	CCAGTGTGTGTCATAATCTT	ACAGGATTTTGTGCCTGTGC
47	GGTGTTCGGAGTTCATCTAA	TATCGTTTTGTAAGGAGCCT	CCCCAATGTGGAACACAATT	GTTCAGGTGTCATTTCTTTA	ACTTTTGGTAGTCTGGGTAA	CTTGGGGCCGAAAATTCTCA	TATATCGAAGTCGTACTCGG	TGTGGTAATGGAGTTACCGA	CCTTTTGATAACCGTCTGTA	AGTGAAATTTACACTGGGGC	ACTATGGCCAACAATTCTCT	GGCATCTGTCGTTAGATCAA	TTGTTTCACGTTTTCTTGGG	ATTTTGAGTATATTGGCGTA		GAAAACCTTCTTATTACCCC	AAACGCCTGCCAGTATTTAG		GGGTCAGTTTTGAATTTGGG	CATACTCTTCTGTTGATGCT	ACTCGCTAATACCAATCGGA	AACGGGATTGTGTTGATAGT
48	ACTAACGGTTTCGTCAATGC	GTCCTGCTGGCAAAACATAC	GGTGTTGTGATTTGTACTGA	TCCTTAATGAGGTTTTTGGC	TGTTACATACTTCGCATTCA	TATGAATTGGCTTGTTCCGA	TTGATTCTAGACAGTGCGTC	GAGTAAAATTTGTTTGGCCT		TAACGGAGTCAGGTACAACA	TAGTGTTGCAACTTGCCTAA	AGATCATTGTTATTGGGCGT	CTATTTCGCTCGCCAATTTG	AATTTGTTTGTGTACCTCGT		GAGTGTCCCAAGACTTCTAA	CCTGTAAACGGGGATACTGA		TCGGATAATTTTACTCTCCA	ATGTGTTAGTGTTCTCTAGC	ACTTCTCAAGGTTCACTTGG	CCTGATTCGGAGCAGTTGAA
49																			CACGCAATTTTCTTTTCCTT	TTTGTCTTAGGCGTAACTTC	ATTCTACCTGCGTGTCTAAA	CTGGCTCTTTGGCTTTTTAT
50																			GTCTCCTCAAGTTTTATTCT	ATCGTCAATATCGTTGGCAA	ATTTCGCTAATCGCTCTGAC	GTATCCATTTTTGAATGGCC
51																			TGGGTTTGTTCGCTCAAAT	TGAGTCCGCACTGTGAATAG	AACTCCTTAACAGAGGTCGG	TCCGACGCATGTAGATGAAA
52																			ATCACTATTGTCCTCTTCTG	GGTACTTAAATCGCTTTCCG	GAGGTCATGCCTAGAAATCT	AGGAATTGTGTGTTCTTCTT
53																			GTATTTAGAGGTCTTTCTGT	GTCGTATTTTCTTGTTATGC	TATTAGCGTACAATCCACGC	ACATCGGAGCTGTATATTGT
54																			TCTGGTGGTCCTTTTGAAAA	CATATTTTCCTGATTTCCGC	TAAAAGACTGTAGGGCCGTC	TTGTAGACCCAGTGTATATA
55																			TTGGGTGATGTGTTTTTTGA		AACATGGGAACGCCAGTATT	ATGTTTGCTCTTATGATGTT
56																			CTTTTTCCCTGGTCATAATG		CGGGAAATGTACGCTATCGG	ACTATCCCAAACTTTGTTTA
57																			AACGCACTTTTCTTACCACA		CCTTTTCGATAGTAGCGTAG	CGTTTAGTTAGCGATAGTCG
58																			ATCAGCGTCACTCTCAATAT		ACCAGCGCCATATAAGTAAG	CTAGTATTTCATCCATAACT
59																			TATGTGCGGCTTGAATGACT		GAAATTTCTGTTGCCTAGGG	TATTGAGACCTACCGATCTT
60																			GTATATTTGGTGTTTATGGC		GCAGTTGTATTCCTCTATAC	TGGGAATTTTTGTGTAGTGA
61																			AAATCGTGCTACGCAGGATT		GCTCAACTGGTTAAGCTGAG	GGTGAAAACAGCAAAGTCCT
62																			CCGCATAAGTGGTTATGTTT		CCTCGGGATTAGCATCTAAA	GGGTTTAGCAATTTTTGCGA
63																			GCAGTCAAGATCAATTCCTT		ACGTGGGGAATCAATCGTGA	CCTTTTTTAGTTTTTTGTGT
64																			TAGTAGTTTTCTGTATGCCT		GGTGCTCGCATAAGTATTTT	TTTAGTTTTTCGAAGGCTGA
65																			AGTAGCTGGCTATTAGGGAA		TCAGATGGCGAGTATAACCT	GGCGTTTTTTTTTCGAAATT
66																			GCCAGATTGCAAATACTGCA		CAAGTGATCCGTCTTTGAGA	CAGCACCTAGACCAACATTG
67																			TGTATTTCGGTGCTCTGTTT		AAATGTGCTTCCGGGATTTT	GGTTTGTGATCCTGTGGTAA
68																			TTTGGGTGTGGTTTTCGTTG		TTCGCTAAGCAGATGGACTG	GAGTAACGGCTAGCGTTATA
69																			ATCATGAATTTTTCGCGGCA		CTGCGTTATCCGAATTTTGT	TAGTTAAGTTCATGTTCGTT
70																			GCCTTCGGATGAGTAAATGT		TTGGAGACGAATCTCCGTAG	TTCGAATTCGTTTCGTGATT
71																			TGAATATGCGCATAAGCGCG		TACTGGACATTCGCGGGAAA	ATGCTTGTCTATATCTAGTA
72																			TAGTAACTTTGGCTTGCCAA		TGAGGAAGTTTGCAGACGGA	GGGTTTGTTGTCTTAGTTTT
73																			TCTCTTGAGGGCTAAACTGG		CTCGTACTTGTAGAGTTTGC	TGTAATTTCTCCTGTTTTCC
74																			AATTCGACTTCCTCACTCTC		GGTAGTTAGGAATTGGCGTA	AGTGAGTAATTTTTCCTCCT
75																			ACACCAGTTTTTGTTGTGTT		TAACCTTTTTTCGAGCGCAA	CTTCAAGGCTTTGTACTTGG
76																			ATGTAGTCTTTCTATGTCCG		ATGCTTTTGACTGCAGATGG	TCTGTTTTTAACCAAGTGGA
77																			CTTCGTCATCGGATGTTTTG		CCACCAAAGTTTCTCGCAAA	GGGGTTTTACTTATTTCTTT
78																			ACTGTTTCCATTTTGCTCAA		CGTTATCCGAAACCAAGACC	TGTTTTGATCACTATCAGGA
79																			GTGTCGTGTTTGGTTTTATG		TTTGAAGGTAGGGAGCTCAT
80																			GAAATATGTGTGCAGGGGTC		TCGTTACCGAGTGAACGGAA
81																			CTAATATTGGTTGTCCAGCG		AATCTGTCAGACCCTGATAG
82																			TTTTCTTTGTTTTGTTGGGT		CTCAATTAAGCCCTTGATGT
83																			ACTCCACTCTGTCATTATTT		CTATTTTTATTCCGAGCCAT
84																					TGTACCTTTTCGCATCTGAA
85																					CCTGATCTGGTTTTAACTGT
86																					ATATTTCATTAGCTGCCACA
87																					ATATAGGGTATGCATGGGTG
88																					AAGACTACGTAGTGTGTGGG
89																					ATCTGGTCGTCTAAGTTGTT
90																					ATGCAGAAATCGCGCTTACA
91																					AGTCCAGTGAGCGGGATTTG
92																					GCATCTGGAGATCCAGCTAC
93																					CAAGACGGCGTTCCAATCAG
94																					GTTTTTGCAGTTCCTCGAAG
95																					TAGCCGAGGGATACAGCTAG
96																					TAACCACTCGTTGGTTACTT

## Sheet: cloning reporter constructs
primers for the cloning of TE and cluster reporter constructs
element/cluster	plasmid	template	nested PCR
			PCR1		PCR2
			PCR1-F	PCR1-R	PCR2-F	PCR2-R
burdock	pTH18	BACR09G02	ctttctttcaccgccccggaaact	tcgctagttgtctttgtttttgaccacca	CACCCGTGGCCAGGGCCGCAAGTTAACACAATCACAAAACACCCGAAA	AACGTCGTAAGTGGCggtaccCATGTATTTTTATTATCAATACTCTTTGCATAGG
quasimodo	pTH23	CH321-2B3	atggcacaacatttccatcgagctttc	acatcacgaagtccacacgtctcacaa	CACCCGTGGCCAGGGCCGCAagtagcatatgtgccatagtataagaccac	AACGTCGTAAGTGGCggtacccatgttgttggctatagttgatttttctttgaa
McClintock	pBA3	BACR03O18	gggactaacgcgggaactatttgtct	agtattattgggcttggtgctgctactg	CACCCGTGGCCAGGGCCGCAagtgacgtattcacgccaact	AACGTCGTAAGTGGCggtacccatttttttttttttttttattagagtacaaaattgttggtttcttt
gypsy5	pBA18	BACR26J12	catcatagggagtaaggtcgcgaatgc	gcgaatatttcgcctgttttcatgctc	CACCCGTGGCCAGGGCCGCAagttaccacatctacatctacttccccac	AACGTCGTAAGTGGCggtacccatttactcttttagagaaatcctttaattcttaattctgtgtaattgt
transpac	pBA30	BACR12B06	aagacattcggaagacggttgacttgg	catcgcttgtttctttttccccgaaat	CACCCGTGGCCAGGGCCGCAagtcatgtatacccttacataccctcttattaga	AACGTCGTAAGTGGCggtacccattttagatttctttgttttctctcgaggt
77B piRNA cluster	pBA6	CH312-87M15	tcgaatagaggcaatcaccgagagcag	tgacggatgtcagttgttgggtaaagttgt	CACCCGTGGCCAGGGCCGCAagtagcatacatatgtatcatacatgcatacatact	AACGTCGTAAGTGGCggtacccattgttgttttttttgttttttgttgatgttgtt
flam piRNA cluster	pBA48	BACR38K14	n/a	n/a	CACCCGTGGCCAGGGCCGCAAAACTTAAGTAGGGATGTCAAAATATATGTAAATATATCGATAT	AGTGGCggtaccCATtttgAGAAATAATTAACACCCAGTCCAATGCTCTGAAAA
rover LTR-315	pBA38	CH321-72A7	ACGATACGAATCCTAAAGTCTAAAGTC	CGATGCGAGTTATAAAGATATGTAGAG	CACCCGTGGCCAGGGCCGCAAGTAACATAATATGCTTCTCATATTACGTTTACATTTTTGC	AACGTCGTAAGTGGCggtaccCATTGTTGTTGTTGTATTTATTGTTATTTAATGTTTTAGGTAAGG
rover LTR-367	pBA35	CH321-35M19	ccgtacactcagaggtcacaggtcagg	aagttgttggtcccgagagtacggatg	CACCCGTGGCCAGGGCCGCAagtaacataatatgcttctcatattacgtttacatacttacac	AACGTCGTAAGTGGCggtacccattgttgttgttgtatttattgttatttaatgttttaggtaagg
rover LTR-376	pBA33	CH322-146F16	GAGTGACGTATTTGGGTGGTCCAAACC	AAGTTGTTGGTCCCGAGAGTACGGATG	CACCCGTGGCCAGGGCCGCAAGTAACATAATATGCTTCTCATATTACGTTTACATACTTACAC	AACGTCGTAAGTGGCggtaccCATTGTTGTTGTTGTATTTATTGTTATTTAATGTTTTAGGTAAGG
rover LTR-388	pBA41	CH321-87K18	TAGTGCTGGGTAATTATCGATATTCTA	GAGTTTTAGGATCAAGTTTTCTATGCT	CACCCGTGGCCAGGGCCGCAAGTAACATAATATGCTTCTCATATTATGCTTACATTGC	AACGTCGTAAGTGGCggtaccCATTGTTGTTGTTGTATTTATTGTTATTTAATGTTTTAGGTAAGG
rover LTR-408	pBA74	IDT gblock and pBA41	NA	NA	CATTCTTTTTGTATGCACTT	AACGTCGTAAGTGGCggtacccattgttgttgttgtatttattgttatttaatgttttaggtaagg
rover LTR-459	pBA73	gDNA (Iso1)	CTACTGAGTTTAACTGTTTCATCTGGA	GAGTTTTAGGATCAAGTTTTCTATGCT	CACCCGTGGCCAGGGCCGCAAGTAACATAATATGCTTCTCATATTACGTTTACATACTTACAC	AACGTCGTAAGTGGCggtaccCATTGTTGTTGTTGTATTTATTGTTATTTAATGTTTTAGGTAAGG
Sequence of 408 gblock
CACCCGTGGCCAGGGCCGCAAGTAACATAATATGCTTCTCATATTACGTTTACATACTTACACTAATTGCCAAACATACAGTCTCACACTTACATAACATACTTGCATGCACAGAACATAACGTAACGAAACTTGAAACCTGCGACAAAGTAAAACACATGATCATTGTATAACTTCTTCATTCTTTTTGTATGCACTT

## Sheet: piRNA cluster coordinates
piRNA cluster coordinates in dm6 reference genome
dual strand piRNA clusters	chrs	start	end	direction
cluster 38C1	2L	20104000	20116000	both
cluster 38C2	2L	20148000	20224000	both
cluster 42AB	2R	6256000	6495000	both
cluster 80F	3L	23288000	23318000	both
uni strand piRNA clusters	chrs	start	end	direction
flamenco	X	21631891	22143000	antisense
cluster 20A	X	21522317	21556669	antisense
cluster 77B	3L	20322382	20342639	antisense
classification of heterochromatin and euchromatin in the dm6 genome (according to Baumgartner et al. 2022)
	euchromatin		heterochromatin
chromosome arm	coordinate start	coordinate end	coordinate start	coordinate end
chromosome X	0	21510000	21510001	23542271
chromosome arm 2 left	0	22115000	22115001	23513712
chromosome arm 2 right	5812496	25286936	0	5812495
chromosome arm 3 left	0	23006900	23006901	28110227
chromosome arm 3 right	4174280	32079331	0	4174279
chromosome 4	n/a	n/a	0	1348131

## Sheet: polyA RNA-seq libraries
polyA RNA-sequencing
polyA RNA-seq SKD ovary	parental genotypes	tissue	processing	cloning procedure / platform	tissue representation	reference	library name
	tj x arr2GD (control replicate 1 SKD)	ovary	polyA selection	NEBnext ultra II / HiSeqV4 SR50	full ovary	this study	58711
	tj x arr2GD (control replicate 2 SKD)	ovary	polyA selection	NEBnext ultra II / HiSeqV4 SR50	full ovary	this study	58712
	tj x vretGD (piRNA pathway mutant replicate 1 SKD)	ovary	polyA selection	NEBnext ultra II / HiSeqV4 SR50	full ovary	this study	58713
	tj x vretGD (piRNA pathway mutant replicate 2 SKD)	ovary	polyA selection	NEBnext ultra II / HiSeqV4 SR50	full ovary	this study	58714
	tj x zucGD (piRNA pathway mutant replicate 1 SKD)	ovary	polyA selection	NEBnext ultra II / HiSeqV4 SR50	full ovary	this study	58715
	tj x zucGD (piRNA pathway mutant replicate 2 SKD)	ovary	polyA selection	NEBnext ultra II / HiSeqV4 SR50	full ovary	this study	58716
polyA RNA-seq SKD early embryo	parental genotypes	tissue	processing	cloning procedure	tissue representation	reference	library name
	tj x arr2GD (control replicate 1 SKD)	early embryo 0-1 hour	polyA selection	NEBnext ultra II / HiSeqV4 SR50	early embyo	this study	58717
	tj x arr2GD (control replicate 2 SKD)	early embryo 0-1 hour	polyA selection	NEBnext ultra II / HiSeqV4 SR50	early embyo	this study	58718
	tj x vretGD (piRNA pathway mutant replicate 1 SKD)	early embryo 0-1 hour	polyA selection	NEBnext ultra II / HiSeqV4 SR50	early embyo	this study	58719
	tj x vretGD (piRNA pathway mutant replicate 2 SKD)	early embryo 0-1 hour	polyA selection	NEBnext ultra II / HiSeqV4 SR50	early embyo	this study	58720
	tj x zucGD (piRNA pathway mutant replicate 1 SKD)	early embryo 0-1 hour	polyA selection	NEBnext ultra II / HiSeqV4 SR50	early embyo	this study	58721
	tj x zucGD (piRNA pathway mutant replicate 2 SKD)	early embryo 0-1 hour	polyA selection	NEBnext ultra II / HiSeqV4 SR50	early embyo	this study	58722
polyA RNA-seq GLKD ovary	parental genotypes	tissue	processing	cloning procedure	tissue representation	reference	library name
	MTD x w1118 (control GLKD)	ovary	polyA selection	NEBNext ChIP-seq / HiSeq2000 PE50	full ovary	this study	10662
	MTD x spn-E ch (piRNA pathway mutant GLKD)	ovary	polyA selection	NEBNext ChIP-seq / HiSeq2000 PE50	full ovary	this study	10663
	MTD x white sh (control GLKD)	ovary	polyA selection	NEBNext ChIP-seq / HiSeq2000 PE53	full ovary	Senti 2015	16008	change
	MTD x aub sh (piRNA pathway mutant GLKD)	ovary	polyA selection	NEBNext ChIP-seq / HiSeq2000 PE54	full ovary	Senti 2015	16011	change
	MTD x aub sh; ago3 sh (piRNA pathway mutant GLKD)	ovary	polyA selection	NEBNext ChIP-seq / HiSeq2000 PE55	full ovary	Senti 2015	16015	change
polyA RNA-seq GLKD early embryo	parental genotypes	tissue	processing	cloning procedure	tissue representation	reference	library name
	MTD x w1118 (control GLKD)	early embryo 0-1 hour	polyA selection	NEBNext ChIP-seq / HiSeq2000 PE50	early embyo	this study	10666
	MTD x spn-E sh (piRNA pathway mutant GLKD)	early embryo 0-1 hour	polyA selection	NEBNext ChIP-seq / HiSeq2000 PE50	early embyo	this study	10667
	MTD x w1118 (control GLKD)	early embryo 0-1 hour	polyA selection	NEBNext ChIP-seq / HiSeq2000 PE50	early embyo	this study	12569
	MTD x aub sh (piRNA pathway mutant GLKD)	early embryo 0-1 hour	polyA selection	NEBNext ChIP-seq / HiSeq2000 PE50	early embyo	this study	12571

## Sheet: smallRNA-seq libraries
small RNA sequencing libraries
77B cluster analysis	genotype	tissue	processing	cloning procedure	tissue representation	reference	library name
	iso1 (wild type)	ovary	HQK column	small RNA sequencing	total ovary small RNA control	this study	145915
	w1118 (wild type)	ovary	HQK column	small RNA sequencing	total ovary small RNA control	this study	145904
	77Bm1_1_flipped_out (GMR-w+ cassette)	ovary	HQK column	small RNA sequencing	total ovary small RNA 77B mutant	this study	158281
	77B_minos_insertion_MI07908	ovary	HQK column	small RNA sequencing	total ovary small RNA 77B mutant	this study	145914
IP RNA seq libraries	genotype	tissue	processing	cloning procedure	tissue representation	reference	library name
	MTD wsh nanos-GFP-Piwi-vasa-3'UTR (control GLKD)	ovary	GFP-IP	small RNA sequencing	germline Piwi bound piRNAs	Senti 2015	12862
	MTD wsh (control GLKD)	ovary	Aub-IP	small RNA sequencing	Aub bound piRNAs (germline)	Mohn 2014	12557
	MTD wsh (control GLKD)	ovary	Ago3-IP	small RNA sequencing	Ago3 bound piRNAs (germline)	Mohn 2015	12558
	MTD piwi sh (piRNA pathway mutant GLKD)	ovary	Piwi-IP	small RNA sequencing	soma Piwi bound piRNAs	Mohn 2016	12562

## Sheet: antibodies used
Antibodies	reference	dilution for IF
Rabbit Anti-Piwi	Mohn et al. 2014	1/1000
Mouse monoclonal anti-Piwi 8C2-E4	Senti et al. 2015	1/1000
Mouse monoclonal anti-Aub 8A9-D7	Senti et al. 2015	1/1000
Mouse monoclonal anti-Ago3 7B4-C2	Senti et al. 2015	1/1000
Mouse monoclonal anti-Armadillo N2 7A1	DSHB	supernatant 1/30
Promega anti-Beta-Gal	Catalog number Z3781	1/1000
Rabbit anti-Rover Gag	Senti et al. 2015	1/500
Rabbit anti-McClintock Gag	this study	1/500
Rabbit anti-Gypsy Gag	this study	1/500
