# Supplementary material for: Co-evolving infectivity and expression patterns drive the diversification of endogenous retroviruses
Source: EMBO J. 2025 Jun 5;45(6):1889–908. doi: 10.1038/s44318-025-00471-8 (PMC12992720; doi:10.1038/s44318-025-00471-8)
Supplement: Supplementary file 4 — Dataset EV2 [file 44318_2025_471_MOESM4_ESM.zip]

Archive with 4 entries (4 files):
- EV2 dataset readme.rtf
- __MACOSX/._EV2 dataset readme.rtf
- EV2 dataset.txt
- __MACOSX/._EV2 dataset.txt
